# Supplementary material for: Nrf2 Mitigates RANKL and M-CSF Induced Osteoclast Differentiation via ROS-Dependent Mechanisms
Source: Antioxidants (Basel). 2023 Dec 10;12(12):2094. doi: 10.3390/antiox12122094 (PMC10740485; doi:10.3390/antiox12122094)
Supplement: Supplementary file 1 [file antioxidants-12-02094-s001.zip]

Archive with 1 entries (1 files):
- antioxidants-2694089-supplementary.pdf
